# Supplementary material for: Seedling and field assessment of wheat (Triticum aestivum L.) dwarfing genes and their influence on root traits in multiple genetic backgrounds
Source: J Exp Bot. 2022 Jul 8;73(18):6292–306. doi: 10.1093/jxb/erac306 (PMC9578352; doi:10.1093/jxb/erac306)
Supplement: erac306_suppl_Supplementary_Material [file erac306_suppl_supplementary_material.xlsx]

## Sheet: SUPPLEMENTAL TABLE 1
Supplemental Table 1.
Mean values for different root architecture traits measured on near-isogenic wheat genotypes in a root pouch screen in a controlled environment. Controls are represented as 'C' (in parenthesis) and are tall or Rht-B1b or Rht-D1b near-isogenic parents
Background/genotype	Nolf		LL1 (mm)		LL2 (mm)		Noroots		TRL (mm)		TSRL (mm)		RL1 (mm)		RL2 (mm)		RL3 (mm)		RL4 (mm)		RL5 (mm)		RL6 (mm)		RA23 (ᵒ)		RA45 (ᵒ)
Halberd
Halberd (Tall)(C)	1.54		144.65		75.9412		4.6471		1356.82		1229.65		354.76		301.59		283.65		170		113.12		6.5294		52.4118		77.4615
Halberd Rht-B1b	1.69		127.78	**	92.9444		5.5556	***	1449.5		1435.28	*	346.44		309		289.94		216.17	*	217.56	***	56.1667	***	51.4375		77.1875
Halberd Rht-D1b	1.6083		125.75	**	81.7917		5.0417	*	1341.04		1341.04		362.58		312		300.08		188.54		157.21	*	20.625		55.375		85.9524
Halberd Rht-D1c	1.55		68.875	***	39.375	*	5.25	*	1389.75		1263.63		320.63		279		265.38		199.25		171.5		27.875		41.875		68.25
Halberd Rht-B1c	1.7		97.8333	**	73.6667		5		1457.5		1368		350.33		311.5		300		210.83		195.33	*	6.22e-15		69.6		94.8
Halberd Rht4	1.5		155		76.3333		5		1373		1304.17		375.33		293.5		282		186.83		166.5		6.22e-15		65		94.1667
Halberd Rht5	1.4308	*	137.85		62.6923		4.9231		1374.54		1310.54		365.62		292.85		295.23		189.31		167.54		4.44e-15		35.8462		67.6667	*
Halberd Rht8	1.4346	*	143.19		65.4231		4.8077		1383.77		1332.69		376.88		321.23		295.96		185.73		152.88		4.44e-15		55.5385		85.913
Halberd Rht9	1.475		135.44		66.6875		4.5625		1226.81		1226.81		369.19		305.62		288.25		155.56		108.19		2.66e-15		47.5		80.4545
Halberd Rht12	1.475		135.67		68.9167		4.9167		1563.67	*	1410.5	*	390.17		334.75		307.08		193.92		179.33	*	5.25		51.2222		81.7778
Halberd Rht13	1.5333		155.56		87.1111		4.8889		1457.22		1350.5		378.17		314		291.5		193.39		168.61	*	4.8333		60.3529		84.625
Halberd Rht18	1.4833		137.94		65.3889		5.1111	*	1495		1365	*	389.28		297.67		283.33		201.89		176.06	**	16.7778		53.4444		83.5882
M808S
M808S (Tall)(C)	1.85		157.33		138.33		4.3333		1199.83		1199.83		345.67		301.17		282.67		208.33		62		6.22e-15		50.3333		57.5
M808S Rht-B1b	1.8667		142		134.83		4.6667		1372.67		1372.67		402.67		308.33		294.83		183.83		183	**	6.22e-15		45		70.6
M808S Rht-D1b	1.84		134.4	*	115.4		5.2	*	1465.6	*	1465.6	*	393.2		324.2		303.2		216.4		206	***	22.6		41.6		72.8
M808S Rht-B1c	1.9		99.6667	***	105.33		4.5		1286.83		1286.83		407.17		329.33		277.17		175.83		97.3333		7.11e-15		54.6667		77.75
M808S Rht4	1.6833		130.83	*	71.8333	***	4		1351.83		1282.33		428	*	368.5	*	351	**	98	***	36.8333		2.66e-15		45.8333		57
M808S Rht5	1.25	***	140.67		35.1667	***	5		1275		1256		324.17		295.17		295.17		183.33		158.17	*	3.55e-15		27		68.25
M808S Rht8	1.5167	*	141.67		76.5	***	4.3333		1182.67		1132.67		350.67		282.5		257.83		154.67		87		6.22e-15		40.1667		73.3333
Commercial
Espada (Rht-D1b)(C)	1.26		119.2		33.8		4.6		1192.4		1148.8		341.4		277.6		273		160.6		96.2		0		32.2		64
Espada Rht13	1.3333		125.83		45.8333		4.6667		1257.17		1257.17		369.17		302		293.5		152.5		140		4.44e-15		23.6667		68
Espada Rht18	1.5167		118.5		57.8333		3.8333	*	1040.17		1040.17		363.33		286.5		257.5		132.83		2.84e-14	*	-3.55e-15		29.6667		na
Gregory (Rht-B1b)(C)	1.8		118		89.3333		4.8333		1326.83		1288.33		343.33		309.67		295		180.5		155		4.8333		33.8333		73.2
Gregory Rht13	1.35	*	138.5		65	***	4.8333		1216.67		1190.67		345.83		280.33		266		151.33		134		13.1667		42.2		75.25
Gregory Rht18	1.64		116.8		75.6		4.6		1256.8		1256.8		336.8		297.4		289.4		222.8		110.4		-8.88e-16		33.4		58
Mace (Rht-D1b)(C)	1.56		103.8		59.6		5.2		1231.4		1231.4		305.8		265.6		240.6		212.8		175.8		30.8		56.2		80.8
Mace Rht18	1.52		122.8	*	68		5.2		1411.6		1411.6	*	366	*	317.6	*	285	*	214		193.2		35.8		42.6		76.8
Magenta (Rht-D1b)(C)	1.7667		112		84.6667		5		1539.33		1539.33		417.67		353		322.83		241.67		204.17		6.22e-15		39.6667		63.6667
Magenta Rht18	1.34	**	140.4	*	46.2	*	4.8		1331.8		1331.8		377.8		323.8		306.4		176.2		147.6		6.22e-15		43.6		78
Scout (Rht-D1b)(C)	1.6		99.3333		63.5		4.8333		1008		1008		222.83		263.5		238.33		140.33		120		23		52		75
Scout Rht18	1.46		108.6		50.4		4.4		1212.8		1133.8		316.8	**	272		277.2		163.6		104.2		0		39.6		53.3333
Yitpi (Rht-D1b)(C)	1.64		128		88		5.4		1517.6		1495.4		382.6		348.8		320.2		222.6		175		46.2		38.2		67.75
Yitpi Rht18	1.575	*	112.75	**	66.5	*	5.25		1300.75	**	1288.25	**	284.5	***	278.25	***	289.25	***	217		190.25		29		50.75		73.75
*,**,*** denote statistical significance from the near-isogenic tall or commercial control at P = 0.05, 0.01 and 0.001, respectively
Nolf = number of leaves; LL1 = length of leaf 1; LL2 = leaf length 2; Noroots = number of roots; TRL = total root length; TSRL = total seminal root length; R1L, R2L, R3L, R4L, R5L, R6L = length of seminal roots 1, 2, 3, 4, 5, and 6 respectively; RA23 and RA45 is root angle for roots 2 and 3, and 4 and 5, respectively
